# Supplementary material for: How well does neonatal neuroimaging correlate with neurodevelopmental outcomes in infants with hypoxic-ischemic encephalopathy?
Source: Pediatr Res. 2023 Mar 1;94(3):1018–25. doi: 10.1038/s41390-023-02510-8 (PMC10444609; doi:10.1038/s41390-023-02510-8)
Supplement: Supplementary file 2 — E-Table 1 [file 41390_2023_2510_MOESM2_ESM.xlsx]

## Sheet: Sheet1
e-Table 1. Motor outcomes at 2 years of age in relation to MRI and MRS findings among survivors of moderate to severe HIE.
	Cerebral Palsy			GMFCS
	Yes	No	RR (95% CI)*	1+	0	RR (95% CI)*
	n=56	n=343		n=39	n=370
MRI Global score	34.5 (11.25, 59)	6 (0, 13)	1.03 (1.02,1.04)	52 (37.5, 70)	6 (1, 14)	1.04 (1.04,1.05)
MRI injury severity
None (TS = 0)	3 (3)	88 (97)	Ref	2 (2)	92 (98)	Ref
Mild (TS = 1 – 11)	11 (7)	154 (93)	1.92 (0.55,6.66)	2 (1)	167 (99)	0.53 (0.08,3.64)
Moderate (TS = 12 – 32)	14 (15)	78 (85)	4.11 (1.31,12.91)	5 (5)	87 (95)	2.06 (0.37,11.51)
Severe (TS = 33 – 138)	28 (55)	23 (45)	16.29 (5.31,49.99)	30 (56)	24 (44)	25.85 (6.98,95.7)
MRI pattern of injury
No injury	4 (3)	130 (97)	Ref	2 (1)	137 (99)	Ref
Central gray	35 (28)	89 (72)	8.37 (3.10,22.57)	29 (23)	98 (77)	13.78 (3.33,57.05)
Peripheral watershed	27 (28)	69 (72)	9.05 (3.36,24.36)	21 (22)	76 (78)	13.50 (3.17,57.51)
Global injury++	9 (90)	1 (10)	31.47 (10.54,93.94)	10 (91)	1 (9)	68.07 (15.97,290.16)
Only punctate white matter lesions	4 (11)	34 (89)	3.41 (0.85,13.65)	0 (0)	38 (100)	NA
Only atypical pattern	3 (12)	23 (88)	3.72 (0.85,16.28)	2 (7)	26 (93)	5.18 (0.82,32.81)
MRI timing of injury	n=50	n=307		n=34	n=333
Normal	4 (3)	116 (97)	Ref	2 (2)	123 (98)	Ref
Acute only	17 (26)	49 (74)	7.45 (2.56,21.68)	15 (23)	51 (77)	13.42 (3.10,58.19)
Subacute only	11 (12)	77 (88)	3.64 (1.09,12.16)	3 (3)	87 (97)	1.88 (0.22,16.16)
Acute + Subacute	17 (23)	58 (77)	6.43 (2.25,18.38)	12 (16)	65 (84)	8.63 (1.89,39.35)
Chronic (+/- acute/sub)	1 (12)	7 (88)	3.84 (0.48,30.66)	2 (22)	7 (78)	16.23 (2.26,116.45)
MRS - thalamus	n=44	n=260		n=31	n=280
Lactate/NAA	0.18 (0.01, 0.32)	0.05 (0.00, 0.11)	1.34 (1.16,1.54)†	0.25 (0.16, 3.115)	0.05 (0.00, 0.85)	1.80 (1.39,2.34)†
NAA/Creatine	0.71 (0.61, 0.80)	0.79 (0.73, 0.87)	0.80 (0.71,0.89)†	0.63 (0.60, 3.115)	0.79 (0.73, 0.85)	0.65 (0.55,0.77)†
MRS - white matter	n=43	n=243		n=31	n=262
Lactate/NAA	0.27 (0, 0.705)	0.04 (0.00, 0.22)	1.27 (1.10,1.46)†	0.29 (0.00, 1.00)	0.04 (0.00, 0.22)	1.36 (1.15,1.62)†
NAA/Creatine	0.76 (0.68, 0.815)	0.79 (0.73, 0.90)	0.87 (0.79,0.96)†	0.75 (0.67, 0.80)	0.79 (0.73, 0.90)	0.83 (0.73,0.93)†
Note: n (%) is shown unless otherwise specified.
*Adjusted for treatment assignment and HIE severity
†In these models, spectroscopy scores were standardized to percentile; relative risks are provided for a 10% increase in percentile.
